# Supplementary material for: (n, m) Distribution of Single-Walled Carbon Nanotubes Grown from a Non-Magnetic Palladium Catalyst
Source: Molecules. 2023 Mar 7;28(6):2453. doi: 10.3390/molecules28062453 (PMC10051104; doi:10.3390/molecules28062453)
Supplement: Supplementary file 1 [file molecules-28-02453-s001.zip]

Archive with 1 entries (1 files):
- molecules-2254282-supplementary.pdf
